# Supplementary material for: Mechanism of Electroacupuncture Regulating IRS-1 Phosphorylation in Skeletal Muscle to Improve Insulin Sensitivity
Source: Evid Based Complement Alternat Med. 2021 Mar 22;2021:8631475. doi: 10.1155/2021/8631475 (PMC8007364; doi:10.1155/2021/8631475)
Supplement: Supplementary Materials — Supplementary material includes the raw data of FBG, FINS, and HOMA-IR in “Sheet 1”, and the raw data of western blot in wb. [file 8631475.f1.xlsx]

## Sheet: 血清
	FBG(mmol/L）	FINS (uIU/ml)	胰岛素抵抗指数
control group 1	5.9	9.26	2.42818
control group 2	5.2	8.007	1.85051
control group 3	5.5	9.915	2.42367
control group 4	5.4	7.512	1.80288
control group 5	6	8.207	2.18853
control group 6	9.3	8.472	3.50176
control group 7	4.9	7.95	1.73133
Model group 1	25	15.704	17.4489
Model group 2	33.3	15.803	23.3884
Model group 3	19.5	16.266	14.0972
Model group 4	32.2	16.017	22.9221
Model group 5	33.3	14.036	20.7733
Model group 6	33.3	14.245	21.0826
Model group 7	33.3	14.225	21.053
Electro-acupuncture group 1	23.4	12.529	13.0302
Electro-acupuncture group 2	31.3	11.736	16.3261
Electro-acupuncture group 3	18.8	10.191	8.51515
Electro-acupuncture group 4	8	12.605	4.48178
Electro-acupuncture group 5	20.4	11.368	10.307
Electro-acupuncture group 6	30.6	10.861	14.771
Electro-acupuncture group 7	24.1	17.33	18.5624

## Sheet: wb
	307/gadph	895/gapdh	glut4/gapdh
control group	0.278534	6.50047	0.964769
control group	0.355758	5.66818	0.952486
control group	0.323378	6.03197	0.898769
Model group	0.436878	3.71694	0.888976
Model group	0.506788	3.19069	0.901449
Model group	0.497236	2.91841	0.827454
Electro-acupuncture group	0.345362	5.89935	1.33504
Electro-acupuncture group	0.438163	4.89009	1.31951
Electro-acupuncture group	0.378121	5.84294	1.20373
